# Supplementary material for: Regulation of PIEZO1 channel force sensitivity by interblade handshaking
Source: Sci Adv. 2025 Jun 13;11(24):eadt7046. doi: 10.1126/sciadv.adt7046 (PMC12164982; doi:10.1126/sciadv.adt7046)
Supplement: Supplementary file 2 — Movie S1 [file sciadv.adt7046_movie_s1.zip]

Archive with 1 entries (1 files):
- adt7046_movie_s1.mp4
